# Supplementary material for: Knowledge of Dietitians on Gut Microbiota in Health—An Online Survey of the European Federation of the Associations of Dietitians (EFAD)
Source: Nutrients. 2024 Feb 23;16(5):621. doi: 10.3390/nu16050621 (PMC10935012; doi:10.3390/nu16050621)
Supplement: Supplementary file 1 [file nutrients-16-00621-s001.zip]

Archive with 2 entries (2 files):
- Supplementary Figures S1-S6.pdf
- Supplementary Materials File S1-EFAD surveys-Health through Gut.pdf
